# Supplementary material for: Changes in Prevalence and Health Checkup Coverage Rate of Chronic Kidney Disease (CKD) after Introduction of Prefecture-Wide CKD Initiative: Results of the Kagawa Association of CKD Initiatives
Source: J Pers Med. 2021 Oct 30;11(11):1121. doi: 10.3390/jpm11111121 (PMC8623378; doi:10.3390/jpm11111121)
Supplement: Supplementary file 1 [file jpm-11-01121-s001.zip]

Archive with 1 entries (1 files):
- jpm-1428699-supplementary.pdf
